# Supplementary material for: Combined single-cell profiling of chromatin–transcriptome and splicing across brain cell types, regions and disease state
Source: Nat Biotechnol. 2025 Jul 22;44(6):976–88. doi: 10.1038/s41587-025-02734-5 (PMC12425497; doi:10.1038/s41587-025-02734-5)
Supplement: Supplementary file 3 — Sample information of human PFC samples of AD and control groups. [file 41587_2025_2734_MOESM3_ESM.xlsx]

## Sheet: SupplementaryTable2_HumanSample
Sample	brain bank ID	group	Clinical Diagnosis	TREM2	Braak stage	APOE	Age	Age of onset	Sex
Case1	102475	AD	Probable Alzheimer's Disease	WT	5	E4/E4	72	66	F
Case2	122417	AD	Probable Alzheimer's Disease	WT	6	E3/E4	64	60	M
Case3	111593	AD	Alzheimer's Disease Probable	WT	6	E3/E4	71	62	M
Case4	107833	AD	Alzheimer's Disease Probable	WT	6	E3/E4	78	64	M
Case5	100436	AD	Probable Alzheimer's Disease	WT	6	E4/E4	78	70	M
Case6	105007	AD	Probable Alzheimer's Disease	WT	6	E3/E3	87	78	F
Case7	109355	AD	Probable Alzheimer's Disease	WT	3	E3/E4	85	70	F
Case8	110287	AD	Probable Alzheimer's Disease	WT	3	E3/E3	75	61	M
Case9	117842	AD	Probable Alzheimer's Disease	WT	3	E3/E4	76	69	F
Control1	112090	Normal				E2/E3	83		F
Control2	125061	Normal				NA	75		F
Control3	118709	Normal				E2/E3	68		M
Control4	120927	Normal				E2/E3	72		M
Control5	100786	Normal				E2/E4	61		M
Control6	119767	Normal				E3/E3	83		M
Control7	119534	Normal				E2/E3	72		F
Control8	101799	Normal				E3/E3	70		M
Control9	116519	Normal				E3/E3	67		F
Control10	118624	Normal				E3/E3	70		M
