# Supplementary material for: Combined single-cell profiling of chromatin–transcriptome and splicing across brain cell types, regions and disease state
Source: Nat Biotechnol. 2025 Jul 22;44(6):976–88. doi: 10.1038/s41587-025-02734-5 (PMC12425497; doi:10.1038/s41587-025-02734-5)
Supplement: Supplementary file 4 — List of significant brain-region-specific exons in L3–L5/L6 IT_RORB excitatory neurons of macaques. [file 41587_2025_2734_MOESM4_ESM.xlsx]

## Sheet: Supplemental_Table_3_RORB
Exon	Gene	DPSI	FDR
chr6_147753974_147754006_-	ENSMMUG00000011563	-0.152686	1.539936e-05
chr5_3021445_3021537_+	ENSMMUG00000008379	-0.415476	0.0194556
chr8_104280421_104280600_+	ENSMMUG00000019407	-0.555556	0.0225629
chr9_27946600_27946693_-	ENSMMUG00000016403	0.291667	0.00202076
chr9_122896838_122896878_+	ENSMMUG00000013040	0.34	0.025171
chr13_93438303_93438560_+	ENSMMUG00000023434	-0.666667	0.018982
chr7_35314253_35314721_-	ENSMMUG00000022200	0.251474	0.0214687
chr15_1042221_1042331_-	ENSMMUG00000001661	0.331781	0.00453806
chr9_27949054_27949115_-	ENSMMUG00000016403	0.467555	1.539936e-05
chr4_113070345_113070473_+	ENSMMUG00000000777	0.192308	0.00069388
chr2_135971494_135971652_+	ENSMMUG00000012574	0.733333	0.0140304
chr3_114110166_114110251_-	ENSMMUG00000002364	0.717195	0.00407326
chr15_1059164_1059226_-	ENSMMUG00000001661	-0.51453	0.0016467
chr16_9345277_9345387_-	ENSMMUG00000009398	0.342196	1.539936e-05
chr15_47939067_47939102_-	ENSMMUG00000006132	0.159746	0.00994692
chr19_12670260_12670382_+	ENSMMUG00000019292	0.290301	0.00069388
chr13_3252709_3252822_-	ENSMMUG00000015515	-0.65873	0.0287468
chr14_10653588_10653753_-	ENSMMUG00000014131	0.442299	0.00537956
chr13_93374120_93374218_+	ENSMMUG00000023434	-0.612903	0.00755022
chr2_135976264_135976383_+	ENSMMUG00000012574	0.647059	0.0289376
chr4_113066142_113066315_+	ENSMMUG00000000777	0.254884	0.0154393
chr6_137954821_137954936_-	ENSMMUG00000001707	0.208897	0.0289376
chr13_93400462_93400600_+	ENSMMUG00000023434	-0.45	0.0180677
chr2_135979736_135979987_+	ENSMMUG00000012574	0.44	0.0180677
chr4_113069799_113069996_+	ENSMMUG00000000777	0.181467	0.00185693
chr2_690797_690924_-	ENSMMUG00000000972	-0.201493	2.887002e-12
chr2_13900248_13900375_-	ENSMMUG00000014069	0.406212	0.00729169
chr4_113077803_113077922_+	ENSMMUG00000000777	0.526316	0.0038617
chr6_143893424_143893486_+	ENSMMUG00000023288	0.194418	0.000188241
chr13_93443150_93443301_+	ENSMMUG00000023434	-0.642857	0.0416786
chr1_185100348_185100458_-	ENSMMUG00000009562	-0.229194	0.000116913
chr8_18079932_18080080_+	ENSMMUG00000015487	-0.21515	0.0225629
chr13_93357364_93357407_+	ENSMMUG00000023434	-0.575758	0.010013
chr11_89310918_89311109_-	ENSMMUG00000023378	0.203125	0.00346696
chr4_113074340_113074495_+	ENSMMUG00000000777	0.588235	0.000198815
chr16_9356415_9356509_-	ENSMMUG00000009398	0.396303	5.439658e-07
chr4_113073221_113073391_+	ENSMMUG00000000777	0.175439	0.00069388
chr13_93443876_93444016_+	ENSMMUG00000023434	-0.72	0.0112145
chr8_18080359_18080540_+	ENSMMUG00000015487	-0.208846	0.0248368
chr5_77716431_77716475_-	ENSMMUG00000023427	-0.648677	0.000125573
chr4_113066599_113066754_+	ENSMMUG00000000777	0.238928	0.0155983
chr2_135967306_135967405_+	ENSMMUG00000012574	0.37931	0.00203946
chr4_113074986_113075192_+	ENSMMUG00000000777	0.487805	0.00117209
chr16_57760220_57760306_+	ENSMMUG00000004122	-0.249738	0.0289376
chr15_12929808_12929933_-	ENSMMUG00000016421	-0.169163	3.666816e-05
chr7_35313595_35313644_-	ENSMMUG00000022200	0.279582	0.00324253
chr16_48751487_48751576_-	ENSMMUG00000021935	-0.733333	0.00256247
chr2_170637497_170637535_-	ENSMMUG00000009107	-0.336898	0.039497
chr19_8161584_8161740_+	ENSMMUG00000011178	0.188679	0.0038617
chr9_101947367_101947444_+	ENSMMUG00000006741	0.292379	0.000188241
chr1_37109070_37109156_+	ENSMMUG00000014873	0.432432	0.0154393
chr9_33298008_33298119_-	ENSMMUG00000012451	-0.126214	0.010013
chr11_89310487_89310700_-	ENSMMUG00000023378	0.1625	0.00346696
chr7_66755063_66755197_-	ENSMMUG00000001386	-0.641366	0.00302407
chr9_27951496_27951625_-	ENSMMUG00000016403	0.21	0.00634318
chr2_135977333_135977530_+	ENSMMUG00000012574	0.611111	0.0225629
chr17_77629557_77629671_-	ENSMMUG00000005842	0.535714	0.00654918
chr2_163233487_163233586_-	ENSMMUG00000014874	0.205469	0.0118708
chr1_8265256_8265336_+	ENSMMUG00000010729	0.475102	0.00302407
chr13_83591797_83591850_+	ENSMMUG00000016587	-0.224223	0.0375706
chr1_96779259_96779309_-	ENSMMUG00000010810	-0.4	0.0016467
chr2_135968412_135968572_+	ENSMMUG00000012574	0.647059	0.00230418
chr1_185205019_185205081_-	ENSMMUG00000009562	-0.520595	0.013757
chr2_163237600_163237698_-	ENSMMUG00000014874	0.253786	0.0152186
