# Supplementary material for: Combined single-cell profiling of chromatin–transcriptome and splicing across brain cell types, regions and disease state
Source: Nat Biotechnol. 2025 Jul 22;44(6):976–88. doi: 10.1038/s41587-025-02734-5 (PMC12425497; doi:10.1038/s41587-025-02734-5)
Supplement: Supplementary file 5 — List of significant brain-region-specific exons in L2–L4 IT_CUX2.RORB excitatory neurons of macaques. [file 41587_2025_2734_MOESM5_ESM.xlsx]

## Sheet: Supplemental_Table_4_CUX2RORB
Exon	Gene	DPSI	FDR
chr7_117738875_117738943_+	ENSMMUG00000006650	0.1	0.0463953
chr3_134718581_134718739_-	ENSMMUG00000021293	-0.106159	0.0169741
chr4_113033186_113033356_+	ENSMMUG00000000777	0.106726	0.012587
chr12_95744963_95745141_+	ENSMMUG00000017524	-0.109091	0.0274942
chr4_113031535_113031696_+	ENSMMUG00000000777	0.111122	0.0483481
chr11_28968280_28968372_+	ENSMMUG00000021737	0.115103	0.00409545
chr9_63968531_63968574_+	ENSMMUG00000021393	-0.115882	1.319294e-05
chr9_63986332_63986445_+	ENSMMUG00000021393	0.117311	0.0175527
chr6_130149345_130149423_-	ENSMMUG00000010313	-0.122265	0.0424001
chr6_137954821_137954936_-	ENSMMUG00000001707	0.122422	0.0274916
chr12_3846762_3846869_+	ENSMMUG00000000376	0.124714	0.00351075
chr8_119515332_119515427_+	ENSMMUG00000004296	-0.128045	0.0216725
chr20_7718824_7718904_+	ENSMMUG00000003458	-0.130767	4.268024e-05
chr7_66659254_66659295_-	ENSMMUG00000001386	-0.131693	0.0401508
chr8_103913138_103913170_+	ENSMMUG00000019407	-0.13445	0.0355726
chr1_109495283_109495461_+	ENSMMUG00000001974	-0.139255	0.00648519
chr2_44119724_44119845_-	ENSMMUG00000011134	-0.140072	0.0258788
chr17_24552148_24552209_-	ENSMMUG00000017025	-0.141852	0.0265953
chr15_47939067_47939102_-	ENSMMUG00000006132	0.142588	0.00122384
chr1_214729875_214729904_+	ENSMMUG00000006225	-0.14347	0.00356317
chr15_12929808_12929933_-	ENSMMUG00000016421	-0.144908	3.206017e-08
chr9_63963826_63963868_+	ENSMMUG00000021393	-0.147326	1.238471e-05
chr8_103913554_103913640_+	ENSMMUG00000019407	-0.150968	0.00887218
chr2_155035353_155035424_-	ENSMMUG00000011161	0.15622	0.020367
chr9_74786854_74787068_+	ENSMMUG00000017727	0.15917	0.0274942
chr1_109492305_109492424_+	ENSMMUG00000001974	-0.159814	0.0451364
chr12_95736869_95738028_+	ENSMMUG00000017524	-0.162162	0.0209366
chr6_143893424_143893486_+	ENSMMUG00000023288	0.166922	8.602908e-09
chr1_185100348_185100458_-	ENSMMUG00000009562	-0.168487	7.211792e-05
chr9_63963496_63963579_+	ENSMMUG00000021393	-0.168862	1.238471e-05
chr11_87804778_87804855_-	ENSMMUG00000015862	-0.169492	0.00476309
chr15_77348328_77348558_-	ENSMMUG00000002176	-0.171999	0.0432385
chr1_185118538_185118612_-	ENSMMUG00000009562	0.172425	0.0424001
chr2_163233487_163233586_-	ENSMMUG00000014874	0.173018	0.00303769
chr4_39890518_39890680_-	ENSMMUG00000003710	-0.18359	0.0495873
chr16_5221668_5221808_+	ENSMMUG00000010468	-0.186091	0.0236621
chr16_17007143_17007205_+	ENSMMUG00000013343	-0.187688	0.032481
chr5_50869282_50869320_+	ENSMMUG00000008501	0.198347	7.211792e-05
chr9_63958684_63958806_+	ENSMMUG00000021393	-0.199333	0.000199426
chr1_137269088_137269242_-	ENSMMUG00000017383	-0.2	0.00103598
chr12_95742142_95742313_+	ENSMMUG00000017524	-0.2	0.035457
chr12_128749143_128749168_+	ENSMMUG00000004736	-0.200504	0.00666789
chr9_63957946_63958040_+	ENSMMUG00000021393	-0.222726	0.00317842
chr1_8265256_8265336_+	ENSMMUG00000010729	0.223046	0.01624
chr12_20800684_20800785_+	ENSMMUG00000009844	-0.23053	0.0499427
chr20_25576389_25576535_-	ENSMMUG00000015832	-0.232456	0.0111857
chr5_3134627_3134817_+	ENSMMUG00000008392	0.25325	0.014017
chr9_27967400_27967430_-	ENSMMUG00000016403	0.258408	0.0225171
chr12_48949585_48949672_+	ENSMMUG00000008384	-0.266351	0.0496308
chr9_63957409_63957492_+	ENSMMUG00000021393	-0.270833	0.00409545
chr14_108286638_108286670_-	ENSMMUG00000021628	-0.271051	0.00127813
chr9_60932309_60932337_+	ENSMMUG00000018390	-0.273332	0.000713643
chr14_108279079_108279132_-	ENSMMUG00000021628	-0.279339	0.00036467
chr11_77712724_77712912_+	ENSMMUG00000021329	0.288889	0.00317842
chr20_40374314_40374481_+	ENSMMUG00000016310	-0.303529	0.0376218
chr4_115383883_115383966_-	ENSMMUG00000012781	0.307655	0.0195035
chr8_104191825_104191872_+	ENSMMUG00000019407	-0.317073	0.0108707
chr12_39798458_39798511_-	ENSMMUG00000010812	0.319801	0.00196264
chr20_40382811_40382921_+	ENSMMUG00000016310	-0.322917	0.0323754
chr20_40375476_40375655_+	ENSMMUG00000016310	-0.326309	0.0236621
chr18_66505095_66505217_-	ENSMMUG00000019418	-0.326646	0.0218214
chr17_58948968_58949108_-	ENSMMUG00000021459	0.337477	0.0311809
chr5_111628815_111628913_+	ENSMMUG00000008633	0.345	0.00317842
chr20_28464644_28464739_+	ENSMMUG00000048207	-0.353095	0.00252464
chr4_115383684_115383743_-	ENSMMUG00000012781	0.355655	0.00956975
chr6_139007098_139007156_-	ENSMMUG00000012588	0.36	0.0114953
chr1_157788211_157788294_-	ENSMMUG00000000637	0.36363	1.351977e-06
chr12_120128855_120128924_+	ENSMMUG00000012211	0.364828	0.00648519
chr15_1042221_1042331_-	ENSMMUG00000001661	0.366958	2.49272e-07
chr17_58949825_58949941_-	ENSMMUG00000021459	0.38852	0.0108707
chr17_1604283_1604386_-	ENSMMUG00000007373	-0.39164	0.00545223
chr20_25612106_25612318_-	ENSMMUG00000015832	0.4	0.0499427
chr4_47249292_47249460_+	ENSMMUG00000005365	0.405	0.0107735
chr16_38103491_38103657_-	ENSMMUG00000009133	0.418846	0.00845411
chr7_138023017_138023099_+	ENSMMUG00000012065	-0.465959	0.00500311
chr11_77744355_77744466_+	ENSMMUG00000021329	0.470035	0.0424001
chr5_166824095_166824178_-	ENSMMUG00000012244	-0.532282	0.00351075
chr12_95736514_95736640_+	ENSMMUG00000017524	-0.545455	0.0107735
chr2_112779084_112779228_+	ENSMMUG00000002818	0.54798	0.014966
chr1_100028013_100028207_-	ENSMMUG00000008402	0.571429	0.0499427
chr20_9844282_9844340_-	ENSMMUG00000010142	0.578947	0.000319318
chr5_85024396_85024493_+	ENSMMUG00000003726	0.589286	0.0424001
chr15_79212351_79212385_+	ENSMMUG00000000136	-0.597973	0.00317842
chr19_18310409_18310456_+	ENSMMUG00000006509	-0.605769	0.00872754
chr11_77764347_77764515_+	ENSMMUG00000021329	0.655172	0.0274942
chr15_1059164_1059226_-	ENSMMUG00000001661	-0.668679	3.976576e-17
chr11_77766068_77766303_+	ENSMMUG00000021329	0.703704	0.0363761
chr10_71690927_71690977_+	ENSMMUG00000016448	0.758621	0.0236621
chr5_2192426_2192544_-	ENSMMUG00000001156	-0.777778	0.00612219
chr8_95151851_95151958_+	ENSMMUG00000005356	-0.798295	8.804204e-06
chr5_2233840_2233894_-	ENSMMUG00000001156	-0.8	0.00295459
chr15_70441841_70441939_+	ENSMMUG00000019388	0.823529	0.00612219
chr4_22511113_22511274_-	ENSMMUG00000013302	0.954545	0.00164554
