# Supplementary material for: Combined single-cell profiling of chromatin–transcriptome and splicing across brain cell types, regions and disease state
Source: Nat Biotechnol. 2025 Jul 22;44(6):976–88. doi: 10.1038/s41587-025-02734-5 (PMC12425497; doi:10.1038/s41587-025-02734-5)
Supplement: Supplementary file 7 — List of significant AD-specific exons across all major cell types in the human PFC. [file 41587_2025_2734_MOESM7_ESM.xlsx]

## Sheet: Astrocytes
cases_vs_controls.counts.SIG_DPSI_FDR
Exon	Gene	DPSI	FDR
chr6_136269141_136269303_-	ENSG00000029363.17	0.180326	0.00616913
chr22_25714408_25714570_+	ENSG00000100077.15	-0.705882	0.0118612
chr10_73839539_73839601_-	ENSG00000148660.20	-0.311272	0.00269405
chr5_122803472_122803613_+	ENSG00000205302.7	-0.48	0.00269405
chr10_60196145_60196243_-	ENSG00000151150.22	-0.825758	0.00269405
chr14_55663955_55664041_+	ENSG00000126777.18	0.292563	0.0130156
chr7_74718879_74718941_+	ENSG00000263001.6	-0.469342	0.0355962
chr6_136273963_136274189_-	ENSG00000029363.17	0.497799	0.000988433
chr6_56529448_56529774_-	ENSG00000151914.20	0.146973	0.014733
chr3_57907884_57908006_+	ENSG00000163681.16	-0.666667	0.00269405
chr19_3778509_3778595_-	ENSG00000007264.15	-0.410101	0.00984794
chr3_126158405_126158639_-	ENSG00000144908.14	0.328671	0.0135904
chr5_122816915_122817028_+	ENSG00000205302.7	-0.413793	0.0154471
chr17_44910615_44910658_-	ENSG00000131095.13	-0.158528	0.012256
chr10_110132305_110132400_+	ENSG00000148700.15	-0.178163	0.000988433
chr17_44911672_44911797_-	ENSG00000131095.13	-0.112252	0.00269405
chr2_8888018_8888073_-	ENSG00000143797.12	-0.446259	0.0276364
chr5_122815896_122815971_+	ENSG00000205302.7	-0.666667	0.0135904
chr5_122802081_122802124_+	ENSG00000205302.7	-0.428571	0.00519075
chr2_46909023_46909177_-	ENSG00000180398.13	-0.316264	0.0266866
chr10_60186715_60186912_-	ENSG00000151150.22	-0.694805	0.0386569
chr22_25704109_25704209_+	ENSG00000100077.15	-1	0.00269405
chr6_125257098_125257158_+	ENSG00000111907.21	-0.274131	0.0442388
chr6_138929977_138930098_-	ENSG00000135597.18	-0.257143	0.0365629
chr10_31387124_31387266_+	ENSG00000148516.21	0.378744	0.000988433
chr22_25690189_25690283_+	ENSG00000100077.15	-0.666667	0.0154471
chr20_58898941_58898985_+	ENSG00000087460.25	-0.20366	0.0430395
chr11_533277_533358_-	ENSG00000174775.17	0.227259	0.0238261
chrX_41553719_41553915_-	ENSG00000147044.21	0.392857	0.0392383
chr5_122801869_122801935_+	ENSG00000205302.7	-0.6	4.11895e-05
chr10_60205792_60205890_-	ENSG00000151150.22	-0.785714	0.00269405
chr12_79817394_79817518_-	ENSG00000058272.19	-0.217391	0.0129206
chr10_60196527_60196625_-	ENSG00000151150.22	-0.879599	0.000257755
chr4_46332615_46332682_-	ENSG00000151834.15	-0.23633	0.000371414
chr8_140762368_140762388_-	ENSG00000169398.19	-0.291651	0.000264582
chr16_66734218_66734311_-	ENSG00000135720.13	-0.266667	5.17881e-05
chr9_93306777_93306821_+	ENSG00000165238.16	-0.604167	0.037792
chr10_60203002_60203100_-	ENSG00000151150.22	-0.814815	4.11895e-05
chr15_47767037_47767093_+	ENSG00000137872.17	0.942308	2.47553e-06
chr16_635281_635340_-	ENSG00000130731.16	-0.129434	0.00269405
chr11_119012149_119012254_+	ENSG00000186166.9	0.277266	0.00708728
chr15_47768581_47768748_+	ENSG00000137872.17	0.828737	4.11895e-05
chr18_36652570_36652929_+	ENSG00000134775.15	0.726891	0.0328866
chr1_20780345_20780540_-	ENSG00000127483.19	0.102624	0.014733
chr10_60200129_60200227_-	ENSG00000151150.22	-0.897698	2.6313e-05
chr10_60198340_60198537_-	ENSG00000151150.22	-0.908903	3.27163e-06
chr5_122808277_122808355_+	ENSG00000205302.7	-0.8	0.000988433
chr22_25687537_25687667_+	ENSG00000100077.15	-0.705882	0.0118612
chr16_635612_635774_-	ENSG00000130731.16	-0.181419	0.00141675
chr5_96726794_96726859_+	ENSG00000153113.23	-0.194809	4.11895e-05
chr8_61646750_61646878_-	ENSG00000198363.18	-0.201096	0.00900698
chr4_13607117_13607189_-	ENSG00000038219.13	0.222222	0.00202678
chr11_116954044_116954107_-	ENSG00000160584.16	0.188636	0.00900698
chr13_110644065_110644182_-	ENSG00000134905.17	-0.236597	0.0440251
chr8_61643945_61644001_-	ENSG00000198363.18	-0.120811	0.0484816
chr17_58732484_58732544_+	ENSG00000108384.15	-0.242424	0.0266866
chr2_209696542_209696748_+	ENSG00000078018.20	-0.375	0.00984794

## Sheet: Excitatory Neurons
Table 1
Exon	Gene	DPSI	FDR
chr3_108050578_108050602_-	ENSG00000196776.16	0.0859019	0.0442491
chr2_8862590_8862722_-	ENSG00000143797.12	0.189545	0.0380232
chr14_55673172_55673255_+	ENSG00000126777.18	-0.200462	3.58404e-07
chr2_62858406_62858510_+	ENSG00000115504.14	0.0871927	0.0234044
chr7_92045008_92045213_+	ENSG00000127914.17	-0.195437	0.00378606
chr10_114441017_114441077_-	ENSG00000099204.20	-0.246918	7.41755e-11
chr6_136269141_136269303_-	ENSG00000029363.17	-0.139909	0.00138855
chr11_103197933_103198063_+	ENSG00000187240.16	-0.190678	0.034714
chr7_14718542_14718685_-	ENSG00000136267.13	-0.231976	0.0454231
chr3_161104785_161104895_-	ENSG00000169255.15	-0.143192	0.00134442
chr5_14497847_14497874_+	ENSG00000038382.20	-0.569892	0.00326787
chr2_74673677_74673828_+	ENSG00000135622.13	0.576923	0.000357445
chr10_114463045_114463164_-	ENSG00000099204.20	0.37065	0.00498061
chr7_35132310_35132369_-	ENSG00000189212.12	-0.153179	0.00968411
chr1_19095545_19095652_-	ENSG00000127481.15	-0.777778	1.8289e-06
chr5_122803472_122803613_+	ENSG00000205302.7	-0.136399	0.0408242
chr19_14492857_14492912_-	ENSG00000123159.16	-0.168981	0.0436227
chr1_19101520_19101641_-	ENSG00000127481.15	-0.234435	0.00280587
chr2_222900674_222900780_+	ENSG00000123983.14	0.0898171	0.000794688
chr9_2088500_2088613_+	ENSG00000080503.24	-0.229454	0.00107484
chr11_34895010_34895110_-	ENSG00000149089.13	-0.350952	0.000192882
chr12_30733629_30733711_-	ENSG00000110888.17	-0.127131	0.00378606
chr15_63729236_63729368_-	ENSG00000103657.14	-0.394194	0.00084144
chr9_8460411_8460571_-	ENSG00000153707.17	-0.138106	0.00192986
chr5_27028254_27028370_-	ENSG00000113100.10	0.098975	0.000295964
chr11_130908361_130908445_-	ENSG00000120451.10	-0.393494	0.0364345
chr21_39277251_39277351_-	ENSG00000185658.13	-0.41954	0.0203414
chr14_103521818_103521950_-	ENSG00000166165.13	0.0332712	0.0188194
chr6_147313884_147314031_+	ENSG00000164506.14	-0.160634	0.0393326
chr2_61525270_61525333_-	ENSG00000082898.17	-0.0613108	0.00025145
chr16_16048142_16048303_+	ENSG00000103222.19	-0.770563	0.00640044
chr9_138075819_138075910_+	ENSG00000148408.13	-0.442857	0.0383971
chr11_103234034_103234160_+	ENSG00000187240.16	-0.354135	0.0153412
chr12_130517828_130517917_-	ENSG00000060709.15	-0.214794	0.041629
chr11_103163028_103163147_+	ENSG00000187240.16	-0.433258	0.0054037
chr11_45946076_45946098_-	ENSG00000135365.15	0.366856	0.000168871
chr15_63729497_63729649_-	ENSG00000103657.14	-0.238095	0.0199828
chr19_48133981_48134066_-	ENSG00000105486.14	0.904762	0.000505275
chr8_140925661_140925749_-	ENSG00000169398.19	-0.0979343	0.0463124
chr13_46051928_46051989_-	ENSG00000123200.16	0.178699	3.80212e-06
chr7_92042046_92042186_+	ENSG00000127914.17	-0.127197	0.001136
chr7_105038126_105038199_+	ENSG00000005483.21	-0.0589644	4.36605e-06
chr7_91992158_91992211_+	ENSG00000127914.17	-0.0655731	0.00589358
chr11_115198406_115198438_-	ENSG00000182985.17	-0.189978	0.00236156
chr2_108451028_108451112_+	ENSG00000135968.21	-0.047074	0.00108554
chr1_19173439_19173621_-	ENSG00000127481.15	-0.217153	0.000328507
chr1_154169305_154169383_-	ENSG00000143549.21	-0.5	0.0321024
chr14_71723647_71723886_+	ENSG00000197555.9	-0.165574	0.0479621
chr15_85658537_85658590_+	ENSG00000170776.22	-0.340016	0.00536892
chr13_79353153_79353224_-	ENSG00000139746.15	0.179069	4.35455e-06
chr12_101757212_101757310_-	ENSG00000111670.16	-0.14132	0.0142251
chr6_68637391_68637562_+	ENSG00000135298.14	-0.10355	0.0026267
chr17_4895075_4895242_+	ENSG00000141503.17	0.45641	0.00405174
chr10_110132305_110132400_+	ENSG00000148700.15	0.222999	1.98026e-09
chr18_58720380_58720422_+	ENSG00000172175.15	0.350215	1.10854e-07
chr13_77224451_77224532_-	ENSG00000005810.18	-0.145949	0.00427985
chr1_114408677_114408740_-	ENSG00000197323.12	-0.243077	0.00631058
chr6_56506667_56506789_-	ENSG00000151914.20	-0.139312	3.73047e-05
chr11_115190888_115190941_-	ENSG00000182985.17	-0.145717	0.0345285
chr8_42865416_42865489_-	ENSG00000120925.16	-0.183577	0.015493
chr5_96740745_96740783_+	ENSG00000153113.23	0.274601	2.74135e-06
chr2_211657754_211657828_-	ENSG00000178568.15	-0.344781	0.027406
chrX_136209243_136209442_+	ENSG00000022267.19	0.267419	0.000589935
chr13_32517857_32518003_-	ENSG00000244754.9	-0.0730037	0.00448317
chr3_177079827_177079945_-	ENSG00000177565.18	-0.196312	0.025279
chr1_19097193_19097280_-	ENSG00000127481.15	-0.133921	0.00227376
chr1_19170762_19170883_-	ENSG00000127481.15	-0.24407	0.000766498
chr5_72893139_72893246_+	ENSG00000083312.17	-0.242163	0.0401621
chr1_19173181_19173306_-	ENSG00000127481.15	-0.203881	0.00038844
chr2_73534824_73534949_+	ENSG00000116127.18	-0.277778	0.00041388
chr13_35788212_35788285_-	ENSG00000133083.14	-0.246382	0.0147137
chr11_103170108_103170290_+	ENSG00000187240.16	-0.64881	0.000552776
chr5_178619838_178620673_-	ENSG00000113240.13	-0.183725	0.0321024
chr22_37862969_37863038_+	ENSG00000100129.18	-0.232049	0.0480185
chr1_19169435_19169532_-	ENSG00000127481.15	-0.257308	0.000874256
chr10_27086539_27086609_-	ENSG00000107890.16	-0.11689	3.73047e-05
chr1_19128211_19128318_-	ENSG00000127481.15	-0.298889	0.00796949
chr5_122802081_122802124_+	ENSG00000205302.7	-0.118214	0.0479621
chr17_4894525_4894633_+	ENSG00000141503.17	0.502646	0.00156166
chr5_176348250_176348356_-	ENSG00000122203.15	-0.419285	0.000237741
chr8_42870004_42870112_-	ENSG00000120925.16	-0.210675	0.0147475
chr8_54002892_54002940_-	ENSG00000187735.14	-0.147551	0.00025145
chr1_19092819_19092918_-	ENSG00000127481.15	-0.5	0.00108554
chr14_58540071_58540136_+	ENSG00000100578.17	-0.246717	0.000874256
chr6_135497188_135497249_-	ENSG00000135541.21	-0.106202	6.95534e-39
chr2_25607236_25607321_-	ENSG00000138101.18	-0.302024	0.0254328
chr9_128608874_128608977_+	ENSG00000197694.18	-0.142564	0.0322961
chr8_81710562_81710635_-	ENSG00000104231.11	-0.175691	0.0440668
chrX_111192506_111192618_+	ENSG00000077264.15	-0.217742	0.00592632
chr9_137148152_137148214_+	ENSG00000176884.15	-0.244165	0.00389231
chr15_34428615_34428704_-	ENSG00000175265.17	-0.316323	0.0401771
chr7_94587774_94587812_-	ENSG00000127990.19	0.157544	1.07741e-07
chr1_19117221_19117414_-	ENSG00000127481.15	-0.361765	0.0408242
chr2_46909023_46909177_-	ENSG00000180398.13	-0.142484	0.0127075
chr2_24284763_24284843_-	ENSG00000198399.14	-0.0832419	0.0417997
chr17_58724040_58724100_+	ENSG00000108384.15	-0.0914952	0.0131911
chr10_132348963_132349057_+	ENSG00000148814.18	0.391328	0.0294274
chr5_96729153_96729209_+	ENSG00000153113.23	-0.128188	3.58958e-06
chr1_19093313_19093486_-	ENSG00000127481.15	-0.482759	3.741e-05
chr15_82665457_82665575_-	ENSG00000103723.15	0.0881539	0.000874256
chr3_184893234_184893412_+	ENSG00000156931.15	0.250811	0.0157874
chr9_125065990_125066058_-	ENSG00000173611.18	-0.13642	0.0269808
chr15_48149032_48149083_-	ENSG00000104177.18	-0.142295	0.000741293
chr15_82663127_82663233_-	ENSG00000103723.15	0.378442	0.00686362
chr3_146521833_146522053_-	ENSG00000188313.13	-0.260381	0.0162785
chr5_14481234_14481284_+	ENSG00000038382.20	-0.102248	0.0442491
chr2_97580488_97580568_-	ENSG00000196912.12	-0.0874875	3.67716e-11
chr1_19115398_19115637_-	ENSG00000127481.15	-0.361765	0.0408242
chr11_103192118_103192264_+	ENSG00000187240.16	-0.329274	0.00134442
chr15_44615363_44615566_-	ENSG00000104133.15	-0.16116	0.0228583
chr14_103521263_103521434_-	ENSG00000166165.13	0.030511	3.05423e-05
chr19_582306_582330_+	ENSG00000172270.20	0.105668	0.00459457
chr16_634889_634956_-	ENSG00000130731.16	0.0765894	0.000324509
chr1_19104585_19104666_-	ENSG00000127481.15	-0.496552	0.0343663
chr11_103158677_103158809_+	ENSG00000187240.16	-0.502439	0.00545425
chr7_151118505_151118632_+	ENSG00000133612.19	0.177145	0.00733074
chr3_1329785_1329935_+	ENSG00000134115.13	0.489418	0.0162785
chr13_35808224_35808320_-	ENSG00000133083.14	-0.195694	0.0121958
chr7_151118210_151118344_+	ENSG00000133612.19	0.273897	0.00568629
chr11_103189672_103189816_+	ENSG00000187240.16	-0.370777	0.0149038
chr7_45064463_45064646_+	ENSG00000136280.17	0.322581	0.044772
chr17_4894174_4894311_+	ENSG00000141503.17	0.446615	0.00164392
chr7_92042668_92042771_+	ENSG00000127914.17	-0.137021	0.00243829
chr5_14485069_14485246_+	ENSG00000038382.20	-0.186983	0.000802459
chr2_97553343_97553371_-	ENSG00000196912.12	-0.147058	0.0207694
chr11_87157341_87157406_+	ENSG00000166575.17	0.302205	0.00211933
chr11_103191517_103191619_+	ENSG00000187240.16	-0.426829	0.00657139
chr3_33573735_33573885_-	ENSG00000163539.17	-0.25	1.34602e-07
chr2_73550267_73550437_+	ENSG00000116127.18	-0.289305	0.0222234
chr7_7568026_7568123_+	ENSG00000164654.16	-0.442308	0.00158051
chr2_27486159_27486242_-	ENSG00000138002.15	-0.12249	0.000505275
chr13_37048564_37048599_-	ENSG00000102710.20	-0.201108	0.00657139
chr13_19837656_19837821_-	ENSG00000132950.19	-0.222279	0.00629816
chr1_86356444_86356602_-	ENSG00000122417.15	-0.254739	1.29052e-06
chr7_92031512_92031604_+	ENSG00000127914.17	-0.114177	0.000710368
chr7_92040674_92040898_+	ENSG00000127914.17	-0.121456	0.00120518
chr18_13730627_13730755_+	ENSG00000101654.17	-0.106045	3.67716e-11
chr1_16986463_16986632_-	ENSG00000159363.18	0.062878	0.000798149
chr13_77211167_77211320_-	ENSG00000005810.18	-0.273446	0.0321024
chr11_31460626_31460714_-	ENSG00000148950.11	-0.0979711	0.00405174
chr13_35809018_35809095_-	ENSG00000133083.14	-0.252632	0.00657139
chr3_33577202_33577264_-	ENSG00000163539.17	-0.1375	0.030673
chr1_19139083_19139220_-	ENSG00000127481.15	-0.423077	0.000631041
chr11_103160932_103161044_+	ENSG00000187240.16	-0.47138	0.000977693
chr16_16056092_16056295_+	ENSG00000103222.19	-0.76555	0.0112484
chr2_159398829_159398894_-	ENSG00000123636.18	-0.11432	0.00378606
chr2_95916610_95916721_-	ENSG00000174501.14	0.427199	0.0203474
chr20_10293161_10293278_+	ENSG00000132639.13	0.0245036	0.00222751
chr13_77225435_77225554_-	ENSG00000005810.18	-0.0827465	0.0417997
chr11_103168755_103168960_+	ENSG00000187240.16	-0.434148	0.00105991
chr5_171957597_171957698_-	ENSG00000072803.17	-0.0827747	0.00122957
chr5_132708903_132708978_-	ENSG00000131437.15	-0.110192	1.31815e-06
chr5_122801869_122801935_+	ENSG00000205302.7	-0.122312	0.0294274
chrX_111192127_111192175_+	ENSG00000077264.15	-0.244991	0.00274166
chr17_75691394_75691535_+	ENSG00000161526.15	-0.0869565	0.00367402
chr3_171071223_171071323_-	ENSG00000154310.17	-0.147248	0.0344115
chr11_132419784_132420293_-	ENSG00000183715.13	-0.205524	0.0244002
chr11_103158910_103159027_+	ENSG00000187240.16	-0.577778	0.00036438
chr9_8484119_8484378_-	ENSG00000153707.17	-0.174196	0.0473552
chr13_32535769_32537027_-	ENSG00000244754.9	-0.0221795	0.0321024
chr10_95322746_95322805_-	ENSG00000095637.22	-0.0903427	0.00961806
chr1_19161589_19161736_-	ENSG00000127481.15	-0.620513	0.00351574
chr5_37157313_37157420_-	ENSG00000197603.14	-0.370871	0.00025145
chr13_95609457_95609513_-	ENSG00000134874.17	0.190924	0.00108554
chr12_101753372_101753539_-	ENSG00000111670.16	-0.196429	0.000185076
chr16_53247293_53247503_+	ENSG00000177200.17	-0.210458	0.0252973
chr10_114445312_114445403_-	ENSG00000099204.20	-0.129501	0.00155022
chr3_186784962_186785101_+	ENSG00000156976.17	0.0527616	3.58958e-06
chr5_80427492_80427545_+	ENSG00000039319.17	-0.12728	1.74444e-10
chr15_63732924_63733145_-	ENSG00000103657.14	-0.244207	0.0307672
chr8_55782748_55782812_+	ENSG00000137574.11	-0.129421	0.00304957
chr16_16052724_16052816_+	ENSG00000103222.19	-0.702381	0.015302
chr22_35750426_35750457_-	ENSG00000100320.23	-0.0689187	0.0219454
chr1_19172864_19173093_-	ENSG00000127481.15	-0.193424	0.00227376
chr10_27082803_27082833_-	ENSG00000107890.16	-0.138012	0.00134442
chr1_19084504_19084698_-	ENSG00000127481.15	-0.242115	0.00173048
chr13_49710891_49711022_-	ENSG00000102753.10	-0.245276	0.0252244
chr16_89291681_89291777_-	ENSG00000167522.16	-0.162041	0.00124113
chr16_2267175_2267218_-	ENSG00000205937.12	-0.0985332	0.0412228
chr11_103177556_103177820_+	ENSG00000187240.16	-0.349758	0.00472202
chr11_70333022_70333096_+	ENSG00000131626.18	0.203546	0.0158654
chr11_103165898_103166048_+	ENSG00000187240.16	-0.354279	0.0174397
chr2_8943187_8943264_-	ENSG00000143797.12	-0.311445	0.0168259
chr7_26197831_26197866_-	ENSG00000122566.21	0.072867	0.00669211
chr1_19157815_19157997_-	ENSG00000127481.15	-0.204967	0.0417997
chr2_135631861_135632001_+	ENSG00000048991.16	-0.0838869	0.00578649
chr12_98800997_98801125_-	ENSG00000185046.18	-0.100602	0.00850915
chr2_135638739_135638789_+	ENSG00000048991.16	-0.113565	0.0321024
chr13_77156058_77156202_-	ENSG00000005810.18	-0.100612	0.00426441
chr16_16045836_16046013_+	ENSG00000103222.19	-0.947368	0.000931695
chr11_87305936_87306005_+	ENSG00000166575.17	0.266391	0.0311031
chr1_6469544_6469676_-	ENSG00000171680.22	-0.494172	0.0321024
chr13_77211956_77212160_-	ENSG00000005810.18	-0.109783	0.00223314
chr10_114439172_114439250_-	ENSG00000099204.20	-0.223005	1.33041e-08
chr2_201342370_201342431_-	ENSG00000155749.12	-0.2708	0.00084144
chr2_152679056_152679109_-	ENSG00000196504.18	-0.225984	0.000604436
chr2_75691977_75692100_-	ENSG00000005436.14	-0.714286	8.2975e-07
chr14_100137740_100137802_+	ENSG00000196405.13	-0.137656	0.000272047
chr2_74673457_74673576_+	ENSG00000135622.13	0.544974	0.00545985
chr11_103156388_103156770_+	ENSG00000187240.16	-0.301875	0.0321024
chr1_224326391_224326464_-	ENSG00000143748.18	-0.137972	0.0115377
chr5_72887070_72887222_+	ENSG00000083312.17	-0.429412	0.0250266
chr9_127365300_127365366_+	ENSG00000136895.19	0.566095	0.000328507
chr1_19093949_19094139_-	ENSG00000127481.15	-0.56	7.89627e-06
chr6_134982458_134982562_-	ENSG00000112339.15	-0.238562	0.0474308
chr12_88054340_88054413_-	ENSG00000198707.16	-0.267173	1.48256e-11
chr10_18648490_18648645_-	ENSG00000241058.4	-0.316203	1.4261e-06
chr14_71709222_71709664_+	ENSG00000197555.9	-0.233957	0.0162785
chr12_81369622_81369708_-	ENSG00000139220.16	-0.0625456	0.0299801
chr8_38823990_38824025_+	ENSG00000147526.20	0.233343	5.23629e-12
chr16_14648388_14648592_+	ENSG00000103429.11	-0.536822	0.0294274
chr11_119012149_119012254_+	ENSG00000186166.9	-0.157592	0.0322344
chr6_56509642_56509873_-	ENSG00000151914.20	-0.117417	0.0186942
chr15_82664367_82664490_-	ENSG00000103723.15	0.0841092	0.00627946
chr5_176347921_176348063_-	ENSG00000122203.15	-0.349051	0.00125003
chr5_14487464_14487730_+	ENSG00000038382.20	-0.243229	0.000258519
chr10_100260218_100260319_-	ENSG00000095485.18	-0.271886	0.00670759
chr14_78972883_78972909_+	ENSG00000021645.19	-0.186916	0.0440668
chr12_6672350_6672532_-	ENSG00000126746.17	-0.689904	0.00827333
chr5_132708900_132708978_-	ENSG00000131437.15	-0.121395	6.99635e-08
chr1_19094906_19095025_-	ENSG00000127481.15	-0.482759	0.000277375
chr1_230945389_230945454_-	ENSG00000143643.13	0.701087	0.000710368
chr2_213310059_213310177_+	ENSG00000144451.19	-0.105636	0.0156307
chr15_82663560_82663620_-	ENSG00000103723.15	0.399232	0.00692234
chr15_47768581_47768748_+	ENSG00000137872.17	0.255495	0.0311624
chr20_31566210_31566295_+	ENSG00000101294.18	-0.108249	0.000529078
chr13_19838700_19838985_-	ENSG00000132950.19	-0.217396	0.00589358
chr2_227352514_227352573_+	ENSG00000168958.20	0.139603	0.00252678
chr1_20780345_20780540_-	ENSG00000127483.19	0.0892724	1.67734e-10
chr5_98888088_98888240_-	ENSG00000153922.10	0.513978	0.00733074
chr13_32522182_32522270_-	ENSG00000244754.9	-0.120843	0.0131911
chr13_49719775_49719819_-	ENSG00000102753.10	-0.297585	0.0212273
chr6_110887505_110887591_+	ENSG00000123505.18	0.307202	0.00350711
chr8_27239226_27239279_-	ENSG00000015592.16	-0.0696078	7.46726e-05
chr9_128239985_128239996_+	ENSG00000106976.21	0.0864212	1.49809e-07
chr1_19126446_19126655_-	ENSG00000127481.15	-0.125931	0.0155222
chr1_53257240_53257464_-	ENSG00000157193.18	0.187179	0.0364569
chr10_114444029_114444134_-	ENSG00000099204.20	-0.126846	6.81305e-05
chr11_103176235_103176434_+	ENSG00000187240.16	-0.398077	0.00247808
chr9_36209267_36209320_+	ENSG00000122705.17	0.0672326	0.00631058
chr2_159400599_159400664_-	ENSG00000123636.18	-0.0702515	0.0252244
chr17_75690671_75690772_+	ENSG00000161526.15	-0.0889423	0.00241956
chr5_72891810_72891896_+	ENSG00000083312.17	-0.364146	0.00586703
chr2_98912748_98912985_-	ENSG00000196872.12	0.067775	7.55316e-05
chr1_19099597_19099677_-	ENSG00000127481.15	-0.147059	7.55316e-05
chr11_103188497_103188648_+	ENSG00000187240.16	-0.433637	0.00151753
chr15_52271763_52271844_-	ENSG00000128833.13	-0.367547	0.000324043
chr11_132436086_132436237_-	ENSG00000183715.13	-0.130952	0.0127075
chr5_176350613_176350737_-	ENSG00000122203.15	-0.447619	0.0261672
chr5_14496879_14497005_+	ENSG00000038382.20	-0.109811	0.00167596
chr2_159430863_159431156_-	ENSG00000123636.18	-0.126013	0.000857842
chr18_62162253_62162329_-	ENSG00000197563.11	-0.313012	0.000328507
chr15_82664835_82664943_-	ENSG00000103723.15	0.0666222	0.00568629
chr11_63908260_63908304_+	ENSG00000072518.20	-0.234197	0.00499859
chr3_197149743_197149796_-	ENSG00000075711.21	-0.0739154	4.38451e-06
chr7_92052726_92052958_+	ENSG00000127914.17	-0.0950478	0.000281347
chr6_56508529_56508755_-	ENSG00000151914.20	-0.136606	3.741e-05
chr3_108049619_108049651_-	ENSG00000196776.16	0.128766	2.33662e-06
chr2_39035390_39035500_-	ENSG00000115904.13	-0.157895	0.00747324
chr18_58709378_58709556_+	ENSG00000172175.15	-0.429545	0.0412228
chr2_8958497_8958642_-	ENSG00000143797.12	-0.315429	0.00968411
chr13_77150734_77150949_-	ENSG00000005810.18	-0.0968472	0.00491508
chr20_10292882_10292999_+	ENSG00000132639.13	-0.0558303	7.81915e-12
chr5_14482582_14482773_+	ENSG00000038382.20	-0.191393	0.00121641
chr11_45945840_45946003_-	ENSG00000135365.15	-0.374899	5.51223e-06
chr1_19081349_19081573_-	ENSG00000127481.15	-0.158592	0.00327717
chr1_19077976_19078066_-	ENSG00000127481.15	-0.115932	0.000835638
chr2_71348753_71350271_+	ENSG00000075292.19	0.102378	0.00279913
chr8_140717598_140717709_-	ENSG00000169398.19	-0.0715848	0.0321024
chr2_97578906_97579043_-	ENSG00000196912.12	-0.286572	0.00378606
chr10_114437844_114437924_-	ENSG00000099204.20	-0.109505	1.49628e-05
chr1_19154918_19155075_-	ENSG00000127481.15	-0.413603	0.0242578
chr2_211657950_211657994_-	ENSG00000178568.15	0.338493	0.0417997
chr2_227347226_227347384_+	ENSG00000168958.20	0.155107	0.00925827
chr1_19138007_19138181_-	ENSG00000127481.15	-0.422695	1.38682e-05
chr10_123037747_123037847_+	ENSG00000196177.13	-0.372919	0.00031976
chr16_635612_635774_-	ENSG00000130731.16	-0.0981556	7.85002e-10
chr2_240022172_240022340_-	ENSG00000130414.12	0.0457187	0.0321024
chr13_77206653_77206825_-	ENSG00000005810.18	-0.216736	0.0321024
chr8_42873931_42874006_-	ENSG00000120925.16	-0.344683	0.000217568
chr21_39276173_39276213_-	ENSG00000185658.13	-0.419444	0.0240763
chr1_19100376_19100573_-	ENSG00000127481.15	-0.136328	0.000741293
chr15_67580754_67580823_+	ENSG00000137764.20	-0.198184	0.0242466
chr13_110644065_110644182_-	ENSG00000134905.17	-0.162985	0.00175107
chr6_134996777_134996942_-	ENSG00000112339.15	-0.132223	0.044345
chr6_56506443_56506544_-	ENSG00000151914.20	-0.125044	5.68337e-05
chr10_18642476_18642555_-	ENSG00000241058.4	-0.302512	0.000338943
chr11_113828844_113828920_-	ENSG00000048028.11	-0.505556	0.049513
chr1_19128978_19129074_-	ENSG00000127481.15	-0.421461	0.000480846

## Sheet: Inhibitory Neurons
Table 1
Exon	Gene	DPSI	FDR
chr10_114441017_114441077_-	ENSG00000099204.20	-0.234266	0.017758
chr5_27028254_27028370_-	ENSG00000113100.10	0.1533	0.000484218
chr5_96740745_96740783_+	ENSG00000153113.23	0.303612	0.0385963
chr4_62028855_62028881_+	ENSG00000150471.16	-0.75641	0.0385963
chr3_146521833_146522053_-	ENSG00000188313.13	-0.460784	0.0184137
chr6_128003197_128003232_-	ENSG00000152894.14	-0.491176	0.0055417
chr3_1329785_1329935_+	ENSG00000134115.13	0.789474	0.0188448
chr1_86356444_86356602_-	ENSG00000122417.15	-0.489496	0.017758
chr18_13730627_13730755_+	ENSG00000101654.17	-0.112567	0.00183605
chr6_116574058_116574171_+	ENSG00000111832.13	-0.138904	0.0327896
chr12_111453677_111453845_-	ENSG00000204842.18	-0.261558	0.00205861
chr5_171957597_171957698_-	ENSG00000072803.17	-0.13988	0.0168475
chr15_42560782_42560870_+	ENSG00000137814.12	0.598911	0.0390197
chr10_114439172_114439250_-	ENSG00000099204.20	-0.278481	4.28483e-05
chr1_20780345_20780540_-	ENSG00000127483.19	0.0649344	0.0165861
chr1_53257240_53257464_-	ENSG00000157193.18	0.233083	0.0128766
chr10_114444029_114444134_-	ENSG00000099204.20	-0.213875	0.0167982
chr1_66635944_66636015_+	ENSG00000118473.22	-0.188413	0.0387391
chr17_5428071_5428211_+	ENSG00000129197.14	0.0900389	0.0185991
chr8_101887141_101887227_-	ENSG00000104490.18	-0.224836	0.00539198
chr20_10292882_10292999_+	ENSG00000132639.13	-0.0476627	0.0165861
chr15_63061198_63061273_+	ENSG00000140416.23	0.147267	0.0387916
chr10_114437844_114437924_-	ENSG00000099204.20	-0.138365	0.00153345
chr15_63061713_63061788_+	ENSG00000140416.23	-0.157284	0.0168475

## Sheet: Microglia
Table 1
Exon	Gene	DPSI	FDR
chr3_146521833_146522053_-	ENSG00000188313.13	-0.201496	3.91489e-05
chr17_5426236_5426299_+	ENSG00000129197.14	0.239633	0.0188806
chr19_45413963_45414034_-	ENSG00000012061.16	0.173996	0.0433394
chr13_31143792_31143923_-	ENSG00000120694.20	-0.293103	0.00977383
chr3_27483519_27483627_-	ENSG00000033867.16	0.0719839	0.0402772
chr1_20780345_20780540_-	ENSG00000127483.19	0.139591	0.0188806
chr2_127068924_127069031_-	ENSG00000136717.15	-0.256313	0.0148559
chr17_5428071_5428211_+	ENSG00000129197.14	0.256942	0.00977383

## Sheet: Oligodendrocytes
Table 1
Exon	Gene	DPSI	FDR
chrX_41561559_41561644_-	ENSG00000147044.21	-0.347588	0.00117035
chr21_29025709_29025771_+	ENSG00000156256.15	-0.111852	0.000361786
chr18_58710921_58710953_+	ENSG00000172175.15	-0.6625	0.000802578
chr11_77883832_77883952_-	ENSG00000149262.17	-0.319722	7.29018e-06
chr15_58899469_58899937_-	ENSG00000137776.17	-0.225521	2.73949e-08
chr21_46442497_46442573_+	ENSG00000160299.17	-0.317073	0.0478005
chr11_115209574_115209657_-	ENSG00000182985.17	-0.1611	0.00118997
chr20_10293161_10293278_+	ENSG00000132639.13	0.0299986	0.0488103
chr15_101431320_101431463_-	ENSG00000140479.17	-0.508969	0.000511964
chr15_58932356_58932443_-	ENSG00000137776.17	-0.0740418	2.71493e-06
chr15_49019418_49019552_-	ENSG00000138593.9	-0.0798828	0.0040035
chr11_115190888_115190941_-	ENSG00000182985.17	-0.240224	2.20197e-13
chrX_85267278_85267415_+	ENSG00000147180.16	-0.420141	0.000802578
chr16_672084_672181_+	ENSG00000140983.14	-0.564474	0.00797996
chr16_53274213_53274302_+	ENSG00000177200.17	-0.494737	0.0341212
chr20_10292882_10292999_+	ENSG00000132639.13	-0.049948	0.00367178
chrX_41553719_41553915_-	ENSG00000147044.21	-0.220085	0.000642514
chr15_78293167_78293272_-	ENSG00000140395.9	-0.206522	0.00018164
chr10_110132305_110132400_+	ENSG00000148700.15	-0.0678758	0.0129277
chr18_13730627_13730755_+	ENSG00000101654.17	-0.121256	2.56802e-09
chr20_37238402_37238449_+	ENSG00000118705.17	-0.19529	3.72096e-12
chr11_64225786_64225869_-	ENSG00000149743.14	0.335556	0.0234595
chrX_41578340_41578528_-	ENSG00000147044.21	-0.466667	0.0129277
chr15_58899469_58899883_-	ENSG00000137776.17	-0.202922	2.80895e-05
chr16_4681550_4681776_+	ENSG00000102858.13	-0.487179	0.00486953
chrX_41542691_41542806_-	ENSG00000147044.21	-0.198771	0.00123836
chr15_58913499_58913696_-	ENSG00000137776.17	-0.142121	8.24288e-19
chr15_65454263_65454415_-	ENSG00000074603.19	-0.315268	0.0488103
chr11_73718613_73718718_-	ENSG00000175582.19	-0.214911	0.001322
chrX_41559779_41559847_-	ENSG00000147044.21	-0.332456	0.000511964
chr11_533277_533358_-	ENSG00000174775.17	0.0972552	0.0406327
chr11_77891319_77891462_-	ENSG00000149262.17	-0.462406	1.48959e-05
chr15_78292616_78292788_-	ENSG00000140395.9	-0.18	0.000469307
chr21_33597280_33597401_-	ENSG00000205758.12	-0.616951	2.56802e-09
chr18_13071039_13071212_+	ENSG00000101639.18	0.416223	0.0187009
chrX_49197715_49197839_-	ENSG00000102003.10	-0.157155	0.0236033
chr11_66285381_66285536_-	ENSG00000174851.16	-0.0651675	0.00356282
chr11_49148639_49148731_-	ENSG00000086205.18	-0.12622	0.000989648
chr16_672254_672384_+	ENSG00000140983.14	-0.552795	0.000853489
chrX_41555600_41555635_-	ENSG00000147044.21	-0.467742	3.17075e-07
chrX_119840646_119840684_-	ENSG00000125351.12	-0.220174	0.0005016
chr16_672703_672825_+	ENSG00000140983.14	-0.266234	0.00130765
chr16_672489_672566_+	ENSG00000140983.14	-0.527066	8.19141e-05
chr11_130908361_130908445_-	ENSG00000120451.10	-0.385246	0.0303252
chr11_47173759_47173840_-	ENSG00000149182.15	-0.229737	0.0005016
chr11_47173426_47173482_-	ENSG00000149182.15	-0.196984	0.00373055
chr21_45511111_45511226_+	ENSG00000182871.16	-0.094162	0.00123653
chrX_41569668_41569746_-	ENSG00000147044.21	-0.386765	0.0018694
chr16_672928_673130_+	ENSG00000140983.14	-0.115223	0.00351116
chr11_47172281_47172333_-	ENSG00000149182.15	-0.17638	0.00121686
chr21_45510064_45510261_+	ENSG00000182871.16	-0.149144	8.19141e-05
chr16_2756334_2756606_+	ENSG00000167978.17	-0.0315964	4.54882e-05
chr15_76795276_76795440_-	ENSG00000140386.13	-0.188049	0.0477912
chr11_63998838_63998872_-	ENSG00000133315.11	0.174382	0.00105629
chr16_1786757_1786955_+	ENSG00000095906.17	0.209067	0.0161154
chr11_77891681_77891840_-	ENSG00000149262.17	-0.583449	0.000278227

## Sheet: OPC
Table 1
Exon	Gene	DPSI	FDR
chr16_53255600_53255779_+	ENSG00000177200.17	-0.647059	0.0379792
chr6_135497188_135497249_-	ENSG00000135541.21	-0.147387	0.0183215
chr2_24284763_24284843_-	ENSG00000198399.14	-0.372795	0.0145049
chr15_78546575_78546698_+	ENSG00000041357.16	-0.242063	9.72017e-05
chr16_53267294_53267490_+	ENSG00000177200.17	-0.578947	0.0183215
chr20_63242539_63242623_-	ENSG00000101198.15	-0.161324	0.029533
chr6_116574058_116574171_+	ENSG00000111832.13	-0.233166	0.0147817
chr5_80427492_80427545_+	ENSG00000039319.17	-0.174001	0.0402469
chr1_20780345_20780540_-	ENSG00000127483.19	0.145387	0.0077178
chr13_95630714_95630813_-	ENSG00000134874.17	-0.733333	0.027756
chr7_128815614_128815931_+	ENSG00000128596.17	0.588101	0.0358189
chr16_53262987_53263097_+	ENSG00000177200.17	-0.733333	0.0138335
